# Supplementary material for: Number of Teeth Is Related to Craniofacial Morphology in Humans
Source: Biology (Basel). 2022 Apr 1;11(4):544. doi: 10.3390/biology11040544 (PMC9029740; doi:10.3390/biology11040544)
Supplement: Supplementary file 1 [file biology-11-00544-s001.zip]

Archive with 1 entries (1 files):
- biology-1625219-supplementary.pdf
